# Supplementary material for: Multimodal Performance of GPT-4 in Complex Ophthalmology Cases
Source: J Pers Med. 2025 Apr 21;15(4):160. doi: 10.3390/jpm15040160 (PMC12028970; doi:10.3390/jpm15040160)
Supplement: Supplementary file 1 [file jpm-15-00160-s001.zip]

Archive with 1 entries (1 files):
- jpm-3433033-supplementary.pdf
